# Supplementary material for: Transcriptomic and Functional Characterization of ClHsf8 Reveals Key Mechanisms of Heat Stress Response in Cunninghamia lanceolata
Source: Plants (Basel). 2026 Apr 9;15(8):1150. doi: 10.3390/plants15081150 (PMC13119729; doi:10.3390/plants15081150)
Supplement: Supplementary file 1 [file plants-15-01150-s001.zip]

Archive with 1 entries (1 files):
- plants-4196911-supplementary.pdf
